# Supplementary material for: Concurrent locomotor adaptation and retention to visual and split-belt perturbations
Source: PLoS One. 2022 Dec 30;17(12):e0279585. doi: 10.1371/journal.pone.0279585 (PMC9803095; doi:10.1371/journal.pone.0279585)
Supplement: S1 Dataset — (XLSX) [file pone.0279585.s001.xlsx]

## Sheet: SBT only
	Spring 2021 (Scott)										Summer 2021										Spring 2021 (Nicole)											1	2	3	4	5	6	7	8	9	10	11	12	13	14	15	16	17	18
	S1	S2	S3	S4	S5	S6	S7	S8	S9	S10	S11	S12	S13	S14	S15	S16	S17	S18	S19	S20	S21	S22	S23	S24	S25	S26	S27	S28	S29	S30		S1	S2	S3	S4	S5	S6	S7	S8	S9	S10	S11	S12	S13	S14	S15	S16	S17	S18
Minutes	without VFD																															-5.30295	-1.64759	-0.168295	6.59075	-3.94771	5.25035	3.95956	4.39121	2.73159	4.55431	-0.734712	-2.03828	-0.691731	-1.15024	-0.166424	3.96982	3.40006	-0.848466
0.5	-3.85574	-4.4523	-1.67919	2.70638	-2.92273	5.62029	4.31405	4.49552	2.2256	7.7232	-0.135468	-0.21441	-1.84457	0.996377	-0.376171	8.44083	4.64222	1.39188	1.67202	3.92729	-4.76057	-1.08364	-1.08364	-0.865845	-2.44934	5.48335	-1.12456	-16.0886	-6.24115	5.62459		1.44721	-2.80471	-1.5109	-3.88437	1.02498	0.369942	0.354495	0.104316	-0.505988	3.16889	0.599244	1.82387	-1.15284	2.14662	-0.209748	4.47101	1.24216	2.24035
1	-5.37829	-1.80375	-2.13387	4.65918	-3.87474	5.42535	3.69793	4.07581	5.88251	9.31481	2.51083	-1.37137	1.68384	2.29337	-1.07782	6.31151	3.89716	-0.384141	-0.236829	3.36011	-4.77545	-0.886622	-0.886622	-5.93633	-4.46037	13.6118	-4.74243	-10.4992	-4.88993	4.05055		-0.0753415	-0.156167	-1.96557	-1.93157	0.0729732	0.174999	-0.261622	-0.315394	3.15092	4.7605	3.24554	0.666905	2.37558	3.44361	-0.911397	2.34168	0.497107	0.464325
1.5	-5.83997	-1.24169	-0.312102	6.34846	-2.32971	4.3915	5.12026	4.29044	3.28617	6.84352	1.97133	-2.09746	0.161175	-3.85149	-0.33142	4.26147	4.25664	-2.5098	2.8693	2.00083	-6.11414	-1.29699	-1.29699	-4.55231	-6.10018	10.3946	-2.18546	-11.6907	-4.54409	2.97101		-0.537023	0.405895	-0.143807	-0.242286	1.618	-0.858852	1.1607	-0.100768	0.554582	2.28921	2.70605	-0.0591838	0.852906	-2.70125	-0.164996	0.291644	0.856588	-1.66134
2	-3.81835	-2.4067	0.12317	9.64708	-5.15865	4.02641	4.06156	2.74134	2.0354	3.82751	-2.06247	-2.12372	-1.19628	1.06677	0.88339	4.35726	2.5729	-1.17455	2.18095	3.2464	-5.53748	-2.11891	-2.11891	-4.49424	-5.75411	10.9259	-3.00352	-12.1724	-3.05404	1.79675		1.4846	-0.759109	0.291465	3.05633	-1.21094	-1.22394	0.102	-1.64986	-0.696191	-0.726804	-1.32776	-0.0854407	-0.504551	2.21701	1.04981	0.387434	-0.827156	-0.326086
2.5	-6.23647	-2.35448	0.656991	7.42804	-3.5142	8.10034	3.01569	4.93497	0.988429	3.50227	-2.01315	-4.0919	-0.881993	-0.578114	-0.10932	3.97012	3.95387	-1.62621	3.888	2.75078	-5.69239	-2.20539	-2.20539	-1.85699	-7.52146	9.24619	0.285682	-15.0285	-1.29	1.00605		-0.933521	-0.706894	0.825287	0.837289	0.433514	2.84998	-0.943868	0.543759	-1.74316	-1.05204	-1.27844	-2.05363	-0.190262	0.572126	0.0571033	0.000292156	0.553812	-0.777743
3	-5.31701	-0.587479	-1.14124	2.93941	-4.78829	4.48317	3.64072	5.59808	4.61636	4.04394	-0.834563	0.159975	-0.849824	-1.23812	-1.10834	3.29045	2.81681	1.9167	4.31177	2.61619	-0.330333	-2.56191	-2.56191	-2.58351	-6.86915	9.26653	1.06254	-12.7776	2.0095	1.60776		-0.0140552	1.06011	-0.972945	-3.65134	-0.840577	-0.767186	-0.318836	1.20687	1.88477	-0.510372	-0.0998506	2.19825	-0.158093	-0.087878	-0.94192	-0.679371	-0.583243	2.76517
3.5	-13.9488	-6.8418	-7.95735	-4.47767	-9.98278	-0.433379	-2.00096	1.58751	1.05471	3.43437	-8.09394	-4.02479	-7.63846	-3.31716	1.99056	-2.77747	0.43259	-1.28215	-2.36767	-0.0277661	-5.93096	-6.72782	-6.72782	-6.00525	-10.5974	4.57826	-3.38181	-22.4213	-2.73829	-4.00362		-8.64582	-5.19421	-7.78905	-11.0684	-6.03507	-5.68373	-5.96051	-2.8037	-1.67688	-1.11994	-7.35922	-1.98652	-6.94672	-2.16692	2.15698	-6.7473	-2.96747	-0.433682
4	-13.4237	-6.28357	-3.79872	-2.88177	-8.5945	-2.5415	-1.51767	4.317	1.22213	1.64388	-2.16213	-3.65237	-4.08882	-4.52643	1.85444	-0.581644	3.88771	-3.13904	-0.798767	-1.84569	-4.78731	-5.21703	-5.21703	-3.48274	-8.19188	6.30462	2.28781	-23.168	-0.0523363	-1.71939		-8.12072	-4.63598	-3.63043	-9.47252	-4.64679	-7.79185	-5.47722	-0.0742104	-1.50946	-2.91043	-1.42742	-1.61409	-3.39709	-3.37619	2.02087	-4.55147	0.487655	-2.29057
4.5	-19.3546	-9.77939	-10.5531	-11.1302	-13.361	-1.6222	-2.95311	2.0628	-1.76148	-2.87068	-6.08583	-6.85973	-10.3146	-6.65422	3.64172	-3.43002	-1.16619	-8.85064	-4.56671	-2.82053	-10.3202	-4.3582	-4.3582	-4.31046	-9.4549	2.76406	-3.26068	-22.9809	-2.64685	-2.23643		-14.0517	-8.13181	-10.3848	-17.7209	-9.41331	-6.87256	-6.91267	-2.32841	-4.49307	-7.42499	-5.35112	-4.82146	-9.62287	-5.50398	3.80815	-7.39984	-4.56625	-8.00217
5	-17.8319	-6.94385	-6.43413	-6.5721	-13.3164	-3.16156	-3.91313	2.06741	1.45455	0.909244	-10.8125	-3.26827	-9.73526	-5.41931	10.9751	1.75097	1.21	-8.30731	-1.12495	-1.1455	-4.54014	-3.22235	-3.22235	-2.33268	-11.128	3.79256	3.41657	-22.6349	-4.15626	-0.934047		-12.5289	-5.29627	-6.26583	-13.1628	-9.36869	-8.41191	-7.87269	-2.3238	-1.27704	-3.64507	-10.0778	-1.23	-9.04353	-4.26907	11.1415	-2.21886	-2.19006	-7.45884
5.5	-20.4805	-8.57164	-6.62223	-13.3384	-16.4587	-4.51459	-4.81037	2.6285	3.27036	-4.03517	-18.7164	-8.8995	-9.92923	-7.75052	7.78025	-4.88182	-2.00352	-6.26146	-0.200489	-2.41965	-4.49207	-8.23325	-8.23325	-1.6801	-11.8157	0.16966	-0.0759511	-23.2516	-3.9374	-2.42374		-15.1776	-6.92406	-6.45394	-19.9291	-12.511	-9.76494	-8.76993	-1.76271	0.538767	-8.58948	-17.9816	-6.86123	-9.2375	-6.60028	7.94667	-8.85164	-5.40357	-5.41299
6	-21.3009	-6.21414	-5.79626	-3.48608	-13.9836	-0.91763	-1.87111	3.83671	2.24806	-5.18653	-20.2956	-6.51706	-9.68543	-6.75741	1.41165	-2.38674	2.6814	-1.25952	1.60036	-1.59508	-5.04927	-2.92038	-2.92038	-2.32323	-10.6179	3.18886	-0.408524	-24.4434	-2.31251	-0.225765		-15.998	-4.56655	-5.62797	-10.0768	-10.0359	-6.16798	-5.83067	-0.554497	-0.483528	-9.74084	-19.5609	-4.47878	-8.9937	-5.60717	1.57807	-6.35657	-0.718658	-0.411052
6.5	-29.0036	-9.04179	-8.22588	-4.95984	-16.0265	-2.89523	-3.1577	1.28288	-1.48919	-1.76333	-29.5979	-7.77852	-16.3602	-6.60711	9.86694	-8.30582	0.637017	-4.36997	-4.31753	-7.02443	-8.97527	-5.86469	-5.86469	0.0466539	-9.4828	4.7955	-3.10269	-23.1613	-4.07057	-0.31271		-23.7006	-7.39421	-8.05759	-11.5506	-12.0787	-8.14559	-7.11726	-3.10833	-4.22078	-6.31764	-28.8632	-5.74024	-15.6685	-5.45687	10.0334	-12.2756	-2.76304	-3.52151
7	-20.7907	-7.24404	-6.13079	-5.21457	-13.3605	-2.00703	-0.857944	0.637628	2.76593	-1.79575	-25.6179	-4.91109	-7.8697	-7.4727	4.62813	-2.8587	-0.746414	0.0960972	-0.336722	-5.80022	-4.39907	-4.33795	-4.33795	0.729546	-9.68454	1.4742	-1.97725	-25.4188	-0.842605	2.29025		-15.4878	-5.59645	-5.9625	-11.8053	-9.41275	-7.25738	-4.8175	-3.75358	0.0343372	-6.35006	-24.8831	-2.87281	-7.17796	-6.32246	4.79455	-6.82852	-4.14647	0.944563
7.5	-29.1997	-7.9076	-6.4369	-11.8721	-19.1093	-2.40592	-4.16732	0.526837	1.75778	-1.36934	-21.6635	-6.27178	-11.144	-8.63822	1.84353	-4.14036	-1.05914	-2.24188	-1.18477	-10.6883	-6.97473	-7.28743	-7.28743	2.03786	-8.83906	1.76389	2.80189	-25.7261	-5.67541	2.59024		-23.8967	-6.26001	-6.26861	-18.4629	-15.1616	-7.65627	-8.12688	-3.86437	-0.973815	-5.92365	-20.9288	-4.2335	-10.4523	-7.48798	2.00995	-8.11018	-4.4592	-1.39342
8	-20.0181	-9.67995	-3.99045	-7.63594	-17.5049	-2.65144	-2.1795	-1.50843	6.64453	2.49466	-19.84	-6.17579	-14.7736	-9.00331	5.27124	1.17317	1.7772	-1.55286	-1.65551	-8.73418	-3.42	-4.51446	-4.51446	0.213136	-10.5627	3.69666	2.84365	-23.5152	0.0862712	1.17045		-14.7151	-8.03237	-3.82216	-14.2267	-13.5572	-7.90179	-6.13905	-5.89963	3.91294	-2.05965	-19.1052	-4.13752	-14.0819	-7.85307	5.43766	-2.79665	-1.62286	-0.704393
8.5	-18.9869	-6.34982	-7.39241	-2.41472	-15.8823	-5.64905	0.782038	1.79979	7.22756	-0.414629	-17.9786	-4.13597	-10.4956	-10.0316	4.67701	1.00095	2.90813	0.195366	1.0631	-7.14705	-4.5107	-6.93037	-6.93037	0.770646	-8.64127	0.799694	2.58889	-26.3319	-1.2351	4.41711		-13.6839	-4.70223	-7.22412	-9.00547	-11.9346	-10.8994	-3.17752	-2.59141	4.49597	-4.96894	-17.2439	-2.0977	-9.80383	-8.88139	4.84343	-2.96887	-0.491926	1.04383
9	-17.2599	-6.17085	-6.34278	-2.2812	-14.8607	-4.35023	-0.255982	1.71443	3.67052	-2.0372	-9.55591	-3.81934	-11.9768	-8.21516	2.18366	1.74586	1.54489	1.95201	1.68818	-7.57646	-7.1235	-7.1193	-7.1193	2.02286	-5.09203	2.01299	-1.21288	-27.4214	-1.70573	1.69854		-11.957	-4.52326	-6.17448	-8.87195	-10.913	-9.60059	-4.21554	-2.67677	0.93893	-6.59151	-8.8212	-1.78107	-11.2851	-7.06492	2.35008	-2.22397	-1.85517	2.80048
9.5	-18.9051	-4.97102	-4.70671	-3.80043	-14.6649	2.021	-0.388195	3.43522	5.06781	-2.78166	-7.30438	-4.21464	-2.81289	-7.62274	7.67813	-1.22614	0.552951	-0.269696	-0.0175385	-3.72871	-8.2494	-7.97885	-7.97885	3.02598	-9.01564	4.78936	-3.09903	-24.7861	1.27937	5.17051		-13.6021	-3.32343	-4.53841	-10.3912	-10.7172	-3.22935	-4.34775	-0.955987	2.33622	-7.33597	-6.56967	-2.17637	-2.12116	-6.4725	7.84456	-5.19596	-2.84711	0.57877
10	-19.8066	-4.93847	-3.50044	0.123724	-15.4668	6.12027	-1.17295	3.17144	4.74603	0.0108226	-9.1965	-6.09341	-9.85735	-6.9594	4.89412	-2.79232	1.75149	-1.59703	2.00277	-1.32692	-7.12446	-8.18851	-8.18851	3.94867	-10.8915	8.88274	-0.726243	-23.8739	1.9015	1.63711		-14.5036	-3.29088	-3.33215	-6.46702	-11.5191	0.86992	-5.13251	-1.21977	2.01444	-4.54349	-8.46179	-4.05513	-9.16562	-5.80916	5.06055	-6.76215	-1.64856	-0.748569
10.5	4.03735	9.65916	15.8123	12.5166	11.3992	23.3314	24.5916	7.39253	17.6937	17.7751	10.7143	20.3455	7.37453	4.78292	5.96404	15.2865	9.98067	13.3737	26.4734	11.6886	7.15873	12.8404	12.8404	14.9486	5.68762	22.7877	17.1316	1.41128	14.1924	12.016		9.34031	11.3067	15.9806	5.92588	15.3469	18.081	20.6321	3.00132	14.9621	13.2208	11.449	22.3837	8.06626	5.93316	6.13046	11.3167	6.58061	14.2222
11	3.53085	6.54835	4.456	13.2	10.6152	18.719	16.7049	7.06241	14.1446	8.09044	1.98319	14.5872	1.97474	-0.561559	5.27686	11.7293	7.90507	13.1644	20.7939	8.75324	5.33744	5.8174	5.8174	1.90083	0.859906	15.5241	10.8918	-3.1668	12.2566	7.99445		8.8338	8.19594	4.6243	6.60925	14.5629	13.4686	12.7453	2.6712	11.413	3.53613	2.71791	16.6255	2.66647	0.588681	5.44328	7.75947	4.50501	14.0128
11.5	1.10961	2.57876	6.31916	11.8495	6.85335	14.2926	13.7208	8.12769	8.75051	8.37088	2.83808	11.4395	2.07894	-1.4105	3.36737	8.66517	5.11265	7.82423	16.873	8.47173	1.54962	5.12387	5.12387	1.18486	-3.13147	14.5504	5.23152	-5.44672	9.09092	8.8022		6.41256	4.22635	6.48746	5.25874	10.8011	9.04228	9.76129	3.73649	6.01892	3.81657	3.57279	13.4778	2.77068	-0.260262	3.53379	4.69534	1.71259	8.6727
12	2.46051	4.02366	1.59628	10.6999	5.30853	11.9719	12.3074	6.64062	6.49105	8.8501	-0.604378	8.79381	1.71281	-0.456436	2.20421	8.30415	4.53755	6.10502	14.7315	8.93139	1.02802	3.80045	3.80045	1.38056	-4.03811	14.9932	2.46724	-6.1466	8.33536	2.93588		7.76346	5.67125	1.76457	4.10918	9.25625	6.72152	8.3478	2.24941	3.75946	4.29579	0.130334	10.8321	2.40454	0.693804	2.37064	4.33433	1.13749	6.95348
12.5	1.28535	2.1342	3.26513	10.6998	4.86644	16.0001	11.9764	6.74343	3.43172	5.34222	-1.49886	6.59302	-1.28522	1.16604	1.639	9.01944	6.19985	5.21405	11.255	6.24399	0.492961	2.43827	2.43827	2.04147	-3.03273	12.7831	4.92279	-3.83676	8.42654	5.09671		6.5883	3.78179	3.43343	4.10901	8.81415	10.7497	8.01683	2.35223	0.700129	0.787906	-0.76415	8.6313	-0.593487	2.31628	1.80543	5.04962	2.79979	6.06251
13	-2.7541	-0.5434	2.14417	7.82191	5.6914	11.0611	10.5837	5.02209	4.56293	10.9622	2.66787	5.15221	3.75543	0.43577	0.786929	5.4041	5.76015	4.64047	10.0769	5.73138	1.74094	0.737093	0.737093	0.0686936	-3.3774	13.7591	2.47137	-3.95351	1.81123	3.91882		2.54885	1.10419	2.31246	1.23116	9.63911	5.81076	6.62417	0.63088	1.83133	6.40787	3.40258	7.19049	4.44716	1.58601	0.953353	1.43428	2.36009	5.48894
13.5	-0.239104	0.288708	4.03503	8.0347	3.84922	10.9975	10.7391	7.15899	4.92825	9.26234	1.99632	2.45644	2.84454	-0.350804	0.568859	3.70697	6.34642	4.39799	6.78255	4.87736	-1.54402	2.22627	2.22627	0.793751	-3.02451	12.7497	2.94795	-5.97786	3.57436	4.1488		5.06385	1.9363	4.20332	1.44396	7.79693	5.74718	6.77958	2.76779	2.19666	4.70803	2.73103	4.49472	3.53627	0.799436	0.735283	-0.262857	2.94637	5.24645
14	0.404332	-3.99646	2.73491	8.64522	5.52969	10.8754	10.2772	6.416	5.2896	7.90761	-0.90351	3.6351	2.11078	0.319882	5.35165	2.66793	6.32974	3.53818	7.51041	4.44321	0.0464488	3.48178	3.48178	1.39823	-2.00116	12.7464	0.784423	-2.96432	4.97491	5.15127		5.70728	-2.34888	2.9032	2.05447	9.4774	5.62501	6.31768	2.02479	2.55801	3.3533	-0.168797	5.67338	2.80251	1.47012	5.51807	-1.30189	2.92968	4.38664
14.5	-0.498853	1.62288	1.84491	8.05624	4.23012	10.0263	11.729	6.4	4.82321	4.04943	-3.36064	3.40978	1.22543	0.489549	4.49434	1.62515	3.74073	1.69883	8.27669	6.6088	1.08563	0.19821	0.19821	0.350193	-2.98877	14.3379	2.64434	-4.04056	3.71051	4.11174		4.8041	3.27046	2.0132	1.46549	8.17784	4.7759	7.7694	2.00879	2.09162	-0.504885	-2.62592	5.44805	1.91716	1.63979	4.66076	-2.34467	0.34067	2.54729
15	-1.17649	3.77333	2.54067	8.51039	5.34775	11.1307	10.8679	4.18768	3.03297	6.42518	-2.623	3.22068	1.99162	0.120342	2.37965	3.63307	3.4173	2.99821	7.83737	6.08395	2.54436	0.196451	0.196451	0.821418	-0.659776	13.0545	1.63003	-5.33506	5.7112	1.06402		4.12646	5.42092	2.70897	1.91964	9.29546	5.88036	6.90836	-0.203525	0.301379	1.87087	-1.88829	5.25895	2.68335	1.27058	2.54607	-0.33675	0.0172391	3.84667
15.5	-1.09796	1.63909	-0.0686764	6.96231	4.65968	12.1443	9.26559	4.11401	3.74103	6.42518	-6.42955	0.677061	-0.215258	-0.985807	1.20269	3.97666	6.07106	5.23955	6.7883	3.64574	2.70712	6.11786	6.11786	-0.281433	-2.85698	9.83743	1.76766	-7.34444	2.47091	0.899961		4.20499	3.28668	0.099619	0.371567	8.60739	6.89394	5.30603	-0.277196	1.00944	1.87087	-5.69484	2.71534	0.476473	0.164433	1.36912	0.00684185	2.67101	6.08802
16	-1.0039	-2.5942	0.120785	7.81392	3.95969	10.9649	10.9534	4.74057	5.44332	4.86915	-2.96667	1.72938	2.31154	0.647206	0.794392	3.80042	7.13852	2.46315	6.76146	5.95132	3.46492	0.368143	0.368143	1.27596	-5.14959	7.86376	-0.135648	-5.11267	4.64347	0.732499		4.29906	-0.946611	0.28908	1.22317	7.9074	5.71458	6.99388	0.349368	2.71173	0.314842	-2.23196	3.76766	3.00327	1.79745	0.960815	-0.169407	3.73847	3.31162
16.5	1.98758	-2.71239	0.633651	7.4667	6.40389	8.57444	6.69027	5.82801	-1.2471	4.71545	-8.82112	5.45278	0.106247	-2.34682	3.33777	2.64362	5.58664	2.13161	9.69189	4.86109	1.85934	0.486891	0.486891	-0.504564	-2.01189	14.4569	-1.3302	-3.96928	4.11179	1.94036		7.29054	-1.0648	0.801947	0.875952	10.3516	3.32409	2.73072	1.4368	-3.9787	0.161145	-8.08641	7.49105	0.797978	-1.19658	3.5042	-1.3262	2.18658	2.98007
17	-2.35946	0.889015	1.8526	5.12903	4.00997	7.88972	6.9734	4.39703	0.780307	5.70121	-4.59547	3.87951	-0.774539	-2.4188	1.81813	2.54267	6.12635	3.48344	8.90899	4.46722	0.875157	0.8809	0.8809	-0.593633	-4.21717	13.6729	-4.77267	-7.21795	3.66547	2.54435		2.94349	2.5366	2.02089	-1.46172	7.95768	2.63937	3.01384	0.00582612	-1.95128	1.1469	-3.86076	5.91779	-0.0828079	-1.26856	1.98455	-1.42715	2.72629	4.33191
17.5	0.0255223	2.24731	-0.024447	6.88697	1.77706	7.42238	8.75408	4.85569	-1.32766	5.55765	-5.65867	3.0513	-0.69168	-2.94196	0.676751	1.77763	6.14404	0.477406	7.39261	2.61124	-2.00881	0.0320661	0.0320661	-1.89338	-5.44079	8.92949	-3.19918	-7.63179	6.38289	-2.27123		5.32847	3.8949	0.143848	0.296226	5.72477	2.17203	4.79453	0.464487	-4.05925	1.00334	-4.92395	5.08958	5.12836e-05	-1.79172	0.843175	-2.1922	2.74398	1.32587
18	-0.68736	3.49887	0.330093	5.06773	1.22578	7.83068	5.79142	4.17345	0.568716	6.2634	-5.89918	3.71494	0.12604	-3.82337	2.01866	3.09387	3.70623	1.53729	7.65977	2.39876	-0.349349	1.3341	1.3341	-0.688382	-3.50555	8.80679	-2.99486	-5.42271	4.25274	1.01788		4.61559	5.14646	0.498388	-1.52302	5.1735	2.58032	1.83187	-0.217755	-2.16288	1.70909	-5.16447	5.75321	0.817771	-2.67313	2.18508	-0.875949	0.306177	2.38575
18.5	-1.54392	0.79729	1.38933	7.5159	3.34213	7.62155	7.84806	4.48521	3.39253	5.20588	-2.29654	4.19863	1.01069	-4.11116	0.630547	2.74668	3.92415	1.26568	6.8958	1.95643	1.19694	-0.0623206	-0.0623206	-2.18424	-6.33197	8.90128	-3.81435	-7.07094	2.44567	-0.537631		3.75903	2.44488	1.55762	0.925159	7.28984	2.3712	3.8885	0.0940035	0.660939	0.651575	-1.56183	6.23691	1.70242	-2.96092	0.79697	-1.22314	0.524089	2.11414
19	-0.726928	0.817199	2.23258	6.14587	1.84791	8.45376	7.8718	3.78523	-0.523068	3.00445	-3.32541	4.05	1.24095	-3.28985	1.8418	4.34016	6.23185	4.51351	7.46036	1.08744	-0.944489	1.14687	1.14687	-2.81951	-4.12393	9.98499	-1.97008	-7.86601	3.82174	2.93064		4.57602	2.46479	2.40088	-0.44488	5.79562	3.2034	3.91225	-0.605974	-3.25466	-1.54986	-2.5907	6.08828	1.93268	-2.13961	2.00822	0.370339	2.83179	5.36198
19.5	-3.26637	2.94323	0.911276	6.91217	3.93074	9.46573	7.8167	2.7007	2.3006	5.58134	-0.87439	0.782811	-0.386741	-0.257757	1.17407	0.203514	5.27199	2.13792	6.08807	2.26873	-0.715868	0.766592	0.766592	-2.7693	-4.6625	9.74702	-4.9285	-8.93786	3.60166	3.21809		2.03658	4.59082	1.07957	0.321424	7.87845	4.21538	3.85715	-1.6905	-0.430995	1.02703	-0.139678	2.82109	0.30499	0.892482	1.3405	-3.76631	1.87193	2.98639
20	-1.47604	0.732307	2.84646	8.14693	4.0318	9.21251	6.9794	3.58399	1.80766	3.86537	-2.11659	2.86682	-1.90515	-1.96777	1.7373	2.70379	6.60358	4.74481	7.56314	3.55987	0.276899	1.1764	1.1764	-1.60502	-4.56799	10.4239	-4.09326	-6.69659	2.41203	2.11808		3.82692	2.37989	3.01476	1.55618	7.97951	3.96215	3.01984	-0.807214	-0.923927	-0.688941	-1.38188	4.90509	-1.21342	-0.817527	1.90372	-1.26603	3.20353	5.59327
20.5	-1.30247	2.81496	-1.03604	7.94087	3.97335	10.3283	5.06729	2.92594	2.20121	0.816429	-1.84938	3.95668	-2.85989	-4.20154	3.50302	2.82367	5.65483	3.22184	7.40774	2.51964	-0.249269	2.48833	2.48833	-2.3161	-5.00529	11.2443	-1.97667	-6.10086	4.99094	3.32781		4.00048	4.46255	-0.86774	1.35012	7.92106	5.07797	1.10773	-1.46527	-0.530376	-3.73788	-1.11467	5.99496	-2.16816	-3.0513	3.66944	-1.14616	2.25477	4.0703
21	-3.69471	2.42263	-0.327124	4.9078	4.45962	6.05205	9.90909	3.42658	1.11715	3.63374	-3.80835	3.22525	1.43466	-3.21509	2.62364	-0.325898	5.0359	2.09658	6.43577	1.61208	0.543613	1.83454	1.83454	0.503851	-3.38279	12.3496	-4.48684	-5.97134	6.10918	2.4375		1.60824	4.07022	-0.158829	-1.68294	8.40733	0.801696	5.94954	-0.964624	-1.61444	-0.920571	-3.07364	5.26352	2.12639	-2.06485	2.79007	-4.29572	1.63585	2.94504
21.5	-2.61562	-2.07186	-0.473317	2.85499	1.93999	7.96109	8.91582	2.61993	-0.2408	2.46154	-6.18799	0.946265	0.870873	-0.428998	2.17063	0.570126	2.20751	0.505446	5.76458	1.69464	-0.91446	3.36284	3.36284	-1.40832	-5.05669	7.70963	-2.31554	-7.14752	4.97966	2.48831		2.68733	-0.424275	-0.305022	-3.73576	5.8877	2.71073	4.95626	-1.77128	-2.97239	-2.09276	-5.45328	2.98454	1.5626	0.721242	2.33706	-3.3997	-1.19255	1.35391
22	-5.12663	-2.21809	-0.51891	6.62021	-0.421201	8.18476	8.055	2.76344	1.91541	1.31706	-4.53558	0.271781	-2.29446	-2.60552	2.48119	3.05244	1.19384	3.35385	6.30192	2.55417	0.886474	0.159968	0.159968	-2.64318	-3.1343	9.11734	-8.01136	-7.02862	3.27814	2.01105		0.17632	-0.570507	-0.350615	0.0294681	3.52651	2.93441	4.09545	-1.62777	-0.81618	-3.23725	-3.80086	2.31006	-1.60273	-1.45528	2.64761	-0.917386	-2.20621	4.20231
22.5	-4.46163	-0.244112	1.17995	7.56315	0.756598	8.52811	6.46015	4.01329	0.428526	-0.620052	-6.58965	0.26617	1.28294	-3.61234	1.78214	3.16375	1.83445	2.37217	7.05475	2.66992	0.208553	-0.220557	-0.220557	-2.5653	-3.72692	10.9012	-6.76638	-10.5081	3.33914	1.68434		0.841323	1.40348	1.34824	0.972402	4.70431	3.27776	2.5006	-0.377918	-2.30306	-5.17436	-5.85493	2.30445	1.97467	-2.4621	1.94856	-0.806073	-1.56561	3.22063
23	-5.3208	-0.682523	0.0798319	8.6687	0.331873	9.12199	6.71393	1.82919	4.00749	2.75392	-5.33092	1.63841	-1.03419	-2.18598	1.80136	2.14738	2.2496	1.94424	6.33583	1.90979	-0.0902692	-0.526799	-0.526799	-0.65321	-4.13544	11.1451	-3.94492	-9.39936	4.20977	3.00446		-0.0178453	0.965065	0.248127	2.07795	4.27958	3.87164	2.75437	-2.56201	1.27589	-1.80039	-4.5962	3.67668	-0.342464	-1.03574	1.96778	-1.82244	-1.15046	2.79271
23.5	-3.41122	-1.32477	1.32252	10.173	-0.366816	9.10519	7.41922	4.39866	2.42489	1.01438	-4.86238	0.527354	-3.85049	-1.35269	3.54197	3.26807	2.07455	3.81865	5.76374	1.45884	-2.8322	-0.944162	-0.944162	0.240192	-6.16122	9.97598	-3.19848	-10.303	4.52698	1.78881		1.89173	0.322821	1.49082	3.58226	3.5809	3.85483	3.45966	0.0074513	-0.306704	-3.53993	-4.12767	2.56563	-3.15876	-0.202449	3.7084	-0.70175	-1.32551	4.66712
24	-3.68502	-2.70485	0.222241	6.60766	0.13701	8.6959	7.73663	5.17153	1.38949	0.880749	-4.61941	0.686817	0.998839	-4.92549	3.56658	2.38726	1.22816	0.987505	4.91796	0.0738453	0.678387	0.358016	0.358016	-2.6995	-5.62789	11.2976	-4.36225	-9.82485	3.06006	2.03736		1.61793	-1.05726	0.390536	0.0169143	4.08472	3.44555	3.77707	0.780319	-1.3421	-3.67356	-3.8847	2.72509	1.69057	-3.77526	3.733	-1.58257	-2.1719	1.83597
24.5	-3.76098	1.46589	0.360345	8.2175	1.21283	7.49548	9.20752	2.2302	-0.685592	2.8392	-8.57292	0.677876	0.31722	-3.7243	1.47866	3.29514	2.06074	2.58563	4.81917	0.458629	1.50804	-1.74857	-1.74857	-1.04476	-4.56405	10.8912	-2.29015	-8.72509	5.14052	2.21139		1.54197	3.11347	0.528641	1.62676	5.16055	2.24512	5.24796	-2.161	-3.41718	-1.71511	-7.83821	2.71615	1.00895	-2.57406	1.64508	-0.674685	-1.33932	3.43409
25	-3.98456	1.69702	0.643287	4.49101	2.50562	6.43979	10.1162	1.36552	1.24921	2.93695	-7.48712	3.47893	-0.335496	-2.91486	1.84216	3.31868	2.88947	-0.169436	5.03785	2.14098	2.39706	-2.9529	-2.9529	-0.788459	-5.22651	9.78413	-3.80999	-13.4421	4.89435	2.4762		1.31839	3.3446	0.811583	-2.09974	6.45333	1.18944	6.15669	-3.02569	-1.48238	-1.61736	-6.75241	5.5172	0.356235	-1.76462	2.00858	-0.651144	-0.510588	0.679029
[truncated: 12 more columns]

## Sheet: implicit VFD+SBT
	spring 2021										summer 2021										spring 2021 (Nicole)											1	2	3	4	5	6	7	8	9	10	11	12	13	14	15	16	17	18
	S1	S2	S3	S4	S5	S6	S7	S8	S9	S10	S11	S12	S13	S14	S15	S16	S17	S18	S19	S20	S21	S22	S23	S24	S25	S26	S27	S28	S29	S30		S1	S2	S3	S4	S5	S6	S7	S8	S9	S10	S11	S12	S13	S14	S15	S16	S17	S18
Minutes	with VFD																															-2.24062	3.59675	1.88087	7.75161	-1.00523	5.84245	4.49573	0.00877889	0.350653	1.74937	2.13574	2.58551	-5.48961	-3.21942	0.783164	6.2102	0.571246	-0.834481
0.5	-2.04105	-0.0222775	2.53494	4.881	0.282302	6.75304	2.31618	0.978871	-2.12251	-0.208642	2.3026	0.293715	-3.33469	-5.11155	1.12273	4.52432	-1.02128	-0.40216	2.47098	-1.56817	1.73758	-2.33692	-3.98459	-8.15339	-2.48856	6.19373	3.12795	-8.95142	-1.05429	0.108672		0.199569	-3.61903	0.654073	-2.87061	1.28753	0.910594	-2.17956	0.970092	-2.47317	-1.95801	0.166856	-2.29179	2.15492	-1.89214	0.339569	-1.68587	-1.59252	0.432321
1	-2.25209	3.22596	2.61041	8.63278	-1.68597	8.98991	3.19171	0.144336	1.50286	2.43586	2.86955	2.14827	-1.93828	-4.28276	3.69562	3.91763	-0.473019	-0.323217	4.72756	0.557616	-0.748052	-1.89235	-4.69489	-4.86892	-3.0201	5.4887	1.13873	-10.1504	-3.20951	0.514311		-0.0114765	-0.370795	0.729541	0.88117	-0.680741	3.14746	-1.30402	0.135557	1.15221	0.686496	0.733809	-0.437236	3.55133	-1.06335	2.91246	-2.29256	-1.04426	0.511264
1.5	-2.49786	2.97849	0.299896	8.04362	-1.05605	5.77996	2.74706	-0.776841	0.712955	2.53992	1.42485	-0.116372	-2.33774	-4.5649	1.68152	4.52345	-1.38193	-0.704212	4.13253	-3.26862	1.06426	-2.80713	-3.49142	-4.27252	-2.93585	6.65377	1.42847	-12.7629	-4.49502	-1.33667		-0.257244	-0.61826	-1.58097	0.292006	-0.0508287	-0.0624899	-1.74867	-0.78562	0.362302	0.790552	-0.710893	-2.70188	3.15187	-1.34548	0.898359	-1.68674	-1.95318	0.130269
2	-2.44897	4.71112	1.61244	7.57901	-0.549377	6.65726	3.94024	-0.217354	-1.59705	2.38484	2.29031	2.05855	-8.16741	-1.73216	-0.632165	4.55532	1.37332	0.85197	4.0109	-1.08454	2.49967	-2.3506	-5.79176	-5.82759	-4.28406	6.14886	1.85465	-7.97484	-4.34472	0.880948		-0.208356	1.11437	-0.268432	-0.172602	0.455849	0.814806	-0.555493	-0.226132	-1.94771	0.635472	0.154562	-0.526962	-2.6778	1.48726	-1.41533	-1.65488	0.802069	1.68645
2.5	-3.24029	4.51614	2.86713	8.42512	0.279489	6.19641	5.85522	0.79824	1.16892	2.06487	2.32895	3.97235	-3.77737	-1.91845	1.29862	8.14161	1.64182	-2.44805	4.58786	-1.2	2.83263	-2.68964	-3.38205	-4.91402	-6.39125	6.35628	2.05004	-10.1152	-2.12085	1.81101		-0.999673	0.919391	0.986259	0.673505	1.28471	0.353956	1.35948	0.789461	0.818269	0.315509	0.193204	1.38684	1.71223	1.30097	0.515455	1.93141	1.07058	-1.61357
3	-0.775343	2.18125	2.74401	6.9587	-2.69496	4.73618	5.44042	0.23107	1.11779	0.00783231	2.49887	4.42751	-7.6759	-4.66217	0.78468	7.6204	0.65178	-1.03763	1.40271	-1.35489	0.524329	-1.50663	-5.22792	-2.27947	-4.04902	6.61487	0.12513	-13.0278	-3.78868	0.247196		1.46527	-1.4155	0.863144	-0.792908	-1.68973	-1.10627	0.944683	0.222291	0.767136	-1.74153	0.363127	1.842	-2.1863	-1.44275	0.00151521	1.41021	0.0805339	-0.203148
3.5	-7.25323	1.78317	-2.00029	6.11102	-9.10948	-0.266674	-0.439532	0.165069	2.85284	-3.58954	2.63752	-3.52112	-6.14018	-6.3183	0.50926	0.321171	-1.01563	-2.00279	-0.453161	-0.594716	-0.893074	-4.3261	-8.68646	-5.41454	-5.26661	2.94428	0.712223	-18.3849	-4.78012	-0.368799		-5.01262	-1.81358	-3.88116	-1.64059	-8.10425	-6.10912	-4.93527	0.15629	2.50219	-5.3389	0.501781	-6.10662	-0.650573	-3.09889	-0.273904	-5.88902	-1.58687	-1.16831
4	-7.67535	3.5835	2.82083	7.239	-9.47101	2.34178	1.25765	4.7471	3.77937	-3.41616	-0.574575	-2.99246	-2.23616	-5.42253	-1.79726	0.94641	6.58147	-1.10079	2.19562	2.92987	0.785515	-3.39524	-7.72947	-5.66204	-5.16494	6.42595	2.3221	-16.7654	-4.7148	2.01082		-5.43473	-0.013256	0.939961	-0.512606	-8.46579	-3.50067	-3.23808	4.73833	3.42872	-5.16552	-2.71032	-5.57796	3.25345	-2.20312	-2.58043	-5.26379	6.01022	-0.266307
4.5	-17.4176	-0.726839	0.901414	3.00452	-13.8764	3.19535	-0.413653	0.458361	4.07866	-2.25521	-0.734939	-2.83911	-5.02273	-4.42199	-2.07293	-2.9486	4.5783	-3.05702	1.36976	-2.35185	-5.30911	-4.08457	-10.0853	-5.38015	-7.25255	3.82059	2.68932	-21.0279	-6.45441	-1.17878		-15.177	-4.32359	-0.979454	-4.74709	-12.8711	-2.6471	-4.90939	0.449582	3.72801	-4.00458	-2.87068	-5.42461	0.466875	-1.20257	-2.85609	-9.15879	4.00706	-2.22254
5	-11.3283	2.55592	6.15374	3.75921	-12.5931	6.83302	1.60383	-0.807516	10.5404	0.316274	-0.731296	-1.61496	-2.7764	-2.83341	-0.410944	3.10959	3.36527	-0.85601	0.964151	-6.73508	-1.87739	-5.55313	-9.55056	-3.43381	-7.04033	2.67826	4.02222	-20.065	-1.74242	-1.13325		-9.08769	-1.04084	4.27288	-3.9924	-11.5879	0.99057	-2.8919	-0.816295	10.1898	-1.43309	-2.86704	-4.20047	2.71321	0.386005	-1.19411	-3.1006	2.79402	-0.0215294
5.5	-18.7292	-0.847335	0.552604	1.54216	-13.2993	2.90438	-1.39598	3.97667	3.90831	-6.23126	-2.387	-1.99474	-10.5825	-5.12993	1.49644	2.52052	3.01776	-5.59958	1.26307	-7.93289	-4.62041	-8.85196	-8.20069	-1.36732	-6.57055	2.07616	1.39811	-25.9829	-1.28121	0.875045		-16.4886	-4.44409	-1.32826	-6.20945	-12.294	-2.93807	-5.89171	3.96789	3.55765	-7.98063	-4.52274	-4.58025	-5.09288	-1.91051	0.713279	-3.68967	2.44651	-4.7651
6	-19.2187	-1.00829	2.18535	2.07634	-7.48226	3.09743	2.36164	1.92581	2.93559	-2.20007	-1.12361	0.8839	-7.73017	-6.4144	-0.543449	3.05243	5.75951	-3.7206	2.86471	-7.95747	-5.08747	-6.70004	-9.20957	-4.68678	-6.77081	1.72051	2.52355	-23.6259	2.83652	1.59688		-16.9781	-4.60504	0.304479	-5.67528	-6.47703	-2.74502	-2.13409	1.91704	2.58493	-3.94943	-3.25936	-1.70161	-2.24056	-3.19498	-1.32661	-3.15777	5.18826	-2.88612
6.5	-24.0061	-6.18172	-4.50585	-0.500076	-10.4201	6.89327	-0.319688	-0.47683	3.7317	-1.37191	-3.27093	-5.33081	-8.97819	-9.10373	2.61179	-1.03233	1.88429	-4.72539	1.90796	-11.2756	-7.35759	-8.08758	-12.0713	0.257439	-7.19864	0.905312	1.06929	-27.6246	1.23355	0.925832		-21.7655	-9.77847	-6.38671	-8.25169	-9.41486	1.05081	-4.81542	-0.485609	3.38105	-3.12128	-5.40667	-7.91632	-3.48858	-5.88431	1.82862	-7.24253	1.31304	-3.89091
7	-22.0744	-1.63192	-1.73497	1.60145	-8.84326	6.74	1.21552	3.52147	6.11788	-4.00444	-2.93798	-8.67943	-10.776	-9.43369	4.65575	-2.13997	2.73356	-7.43674	1.6075	-9.31047	-7.99943	-8.04352	-12.0082	1.71101	-7.96503	0.850763	0.153865	-24.9103	-2.89357	5.06618		-19.8338	-5.22868	-3.61584	-6.15016	-7.83804	0.89755	-3.28021	3.51269	5.76723	-5.75381	-5.07372	-11.2649	-5.28637	-6.21427	3.87259	-8.35017	2.16232	-6.60225
7.5	-20.0403	-3.37953	-1.33678	1.0853	-11.1354	3.84465	0.78483	3.39302	7.99436	-4.7987	-5.68806	-3.79863	-5.87844	-10.4925	1.15291	-2.08672	3.96153	-7.40994	0.277249	-10.0013	-12.4563	-9.81718	-7.70092	1.37493	-3.92649	-0.559013	-1.56949	-23.2355	-2.69915	3.62293		-17.7997	-6.97629	-3.21764	-6.66631	-10.1301	-1.9978	-3.7109	3.38425	7.64371	-6.54807	-7.82381	-6.38413	-0.388831	-7.27307	0.369745	-8.29691	3.39028	-6.57546
8	-21.1436	-0.356862	0.0445889	3.81069	-11.6424	2.28172	3.491	1.83578	6.56988	-1.63261	-5.4819	-8.22335	-8.34456	-8.27261	0.678803	-0.588483	2.15292	-4.78154	2.40017	-7.51733	-8.62945	-8.15343	-7.29779	2.41825	-6.43423	1.35341	-2.69397	-23.3449	-6.27332	3.07197		-18.903	-3.95362	-1.83628	-3.94093	-10.6372	-3.56073	-1.00473	1.827	6.21923	-3.38198	-7.61764	-10.8089	-2.85496	-5.05319	-0.104361	-6.79868	1.58168	-3.94706
8.5	-24.5749	-1.83012	0.30698	1.13579	-7.52368	2.53791	3.2781	4.03049	6.61987	-3.40654	-4.30485	-4.90057	-7.06386	-7.96762	5.34519	-0.646454	3.75334	-4.70768	4.29691	-6.01019	-9.97053	-9.23884	-7.39177	1.66842	-6.2398	-0.199581	0.41877	-23.1695	-6.80949	4.49278		-22.3343	-5.42687	-1.57389	-6.61582	-6.51845	-3.30454	-1.21764	4.02171	6.26921	-5.15591	-6.4406	-7.48607	-1.57426	-4.7482	4.56203	-6.85665	3.1821	-3.8732
9	-18.4881	-2.2864	2.0537	-1.77921	-5.93042	4.00627	4.06944	5.9011	6.25988	-0.45983	-4.81789	-0.845401	-6.55288	-8.69423	3.49356	3.35064	3.17749	-3.28438	4.36407	-6.36514	-6.64191	-7.22618	-5.45472	2.40877	-4.50662	-1.51717	1.98115	-23.6212	-7.88172	5.36989		-16.2475	-5.88315	0.172831	-9.53082	-4.92519	-1.83618	-0.426297	5.89232	5.90922	-2.2092	-6.95364	-3.43091	-1.06327	-5.47481	2.7104	-2.85956	2.60624	-2.4499
9.5	-18.9736	-0.947896	1.09722	-0.861652	-7.3108	2.83486	4.40475	-0.0944354	8.8656	6.50204	-4.58246	-4.44989	-5.77525	-7.65552	-1.38002	1.23998	2.15507	-2.97129	3.63989	-4.11806	-9.27224	-6.29342	-7.97795	2.6173	-5.96166	0.74608	1.97347	-21.8324	-0.277165	4.48479		-16.733	-4.54465	-0.783651	-8.61326	-6.30558	-3.00759	-0.0909791	-0.103214	8.51494	4.75268	-6.71821	-7.0354	-0.285647	-4.4361	-2.16319	-4.97022	1.58383	-2.13681
10	-19.2797	-0.0588327	2.68907	3.99147	-7.82339	2.50451	6.88042	2.14923	8.25454	2.42397	-6.17849	-1.0226	-7.96974	-5.38069	1.72155	0.368288	3.34747	-5.68002	4.3897	-2.91548	-6.706	-8.75105	-6.50126	2.77324	-7.88926	2.58014	3.11708	-21.1176	0.0362436	5.45599		-17.0391	-3.65559	0.808202	-3.76014	-6.81817	-3.33794	2.38468	2.14045	7.90389	0.674605	-8.31423	-3.60811	-2.48013	-2.16127	0.938382	-5.84191	2.77622	-4.84554
10.5	7.36298	11.8028	11.0052	12.2038	18.0955	18.2694	18.456	5.08676	12.4955	10.3906	1.06515	11.5259	-0.555861	2.61673	3.31811	15.0111	8.64619	12.0966	22.5491	8.66778	6.02415	8.9259	7.87427	6.73008	6.01624	17.894	15.7199	-7.00648	4.14574	16.4578		9.6036	8.20602	9.12437	4.45219	19.1007	12.427	13.9603	5.07799	12.1449	8.64123	-1.07059	8.94043	4.93375	5.83614	2.53494	8.80088	8.07495	12.9311
11	9.72925	3.89826	7.96275	14.0391	12.3872	16.4825	13.4781	7.98995	11.7651	9.21188	2.58225	8.30038	-6.12332	3.84141	-0.24491	7.87383	5.08618	10.5901	16.038	6.07972	4.42161	5.42601	2.44611	3.83643	2.92156	15.0026	12.0527	-6.13527	2.70129	11.0122		11.9699	0.301511	6.08188	6.28747	13.3924	10.64	8.98237	7.98118	11.4144	7.46252	0.44651	5.71488	-0.633717	7.06082	-1.02807	1.66363	4.51494	11.4246
11.5	5.65903	7.96805	6.65021	13.2028	8.27892	15.2907	11.927	7.02719	8.53488	6.30894	1.62648	11.6997	-3.92148	1.95222	0.225722	3.87689	4.04718	7.06071	11.2866	5.04502	2.69667	4.71263	2.56832	-1.35014	1.24522	13.1752	10.5319	-4.07041	3.23934	9.29915		7.89964	4.37129	4.76934	5.45117	9.28414	9.44828	7.43127	7.01841	8.18422	4.55957	-0.509265	9.11416	1.56812	5.17163	-0.557442	-2.33331	3.47593	7.89519
12	7.11505	6.15599	3.93555	13.1274	8.94832	13.799	11.5591	8.298	7.428	6.71427	2.04664	10.7607	-6.53535	2.55964	0.682591	4.96113	5.02901	3.78578	11.2102	3.74901	2.69397	4.12032	2.57037	-1.47351	-0.254835	12.3467	8.69534	-4.94709	1.47144	5.63004		9.35567	2.55923	2.05468	5.37579	9.95355	7.95654	7.06335	8.28922	7.07735	4.96491	-0.0890989	8.17524	-1.04575	5.77906	-0.100574	-1.24906	4.45776	4.62026
12.5	2.57889	5.59894	3.63164	14.4356	11.1008	11.3373	9.03515	5.24015	10.3338	5.3791	2.08341	9.54142	-2.7188	3.1345	1.62012	2.83262	6.07756	5.7242	9.59581	2.80296	5.39745	3.82741	1.15353	-2.21882	-2.11548	12.5615	6.15217	-4.63907	-0.076171	3.63826		4.8195	2.00219	1.75077	6.68395	12.106	5.49487	4.53941	5.23137	9.9831	3.62974	-0.0523363	6.95591	2.77081	6.35392	0.836952	-3.37757	5.50631	6.55868
13	1.50552	6.23033	4.29159	13.1877	10.2873	8.81586	9.30463	4.58991	9.73662	6.05224	1.69717	9.42666	-5.96844	1.27686	1.78598	5.1036	5.13134	2.57025	7.99641	4.24361	4.64956	4.10528	1.6143	-2.90441	-3.05954	11.9153	4.5546	-6.94933	0.445661	2.90603		3.74613	2.63357	2.41072	5.43607	11.2925	2.97341	4.8089	4.58113	9.38597	4.30288	-0.438578	6.84115	-0.478833	4.49628	1.00282	-1.1066	4.5601	3.40473
13.5	1.14824	5.44512	3.98768	11.8916	10.6899	8.10232	10.586	5.13107	10.7044	6.17604	2.4569	9.55631	-7.2577	4.48799	3.99393	6.00604	5.57501	5.19427	7.58663	5.95002	3.27462	2.58571	-0.520114	-0.444261	-1.17308	11.7456	6.60101	-5.56058	4.36139	3.89908		3.38886	1.84837	2.10681	4.13999	11.6951	2.25987	6.09031	5.12229	10.3538	4.42667	0.321155	6.9708	-1.76809	7.70741	3.21077	-0.20416	5.00376	6.02875
14	0.263549	6.38045	3.98983	13.1071	7.3517	9.654	8.08609	4.86703	6.10263	4.24578	2.02304	8.12117	-7.40335	2.69177	1.42362	2.3308	4.17306	3.33714	6.03028	3.8732	2.6888	1.46502	-0.855505	-1.17139	-1.28424	11.287	5.98196	-4.82831	2.9824	4.71358		2.50416	2.7837	2.10896	5.35552	8.35692	3.81155	3.59035	4.85825	5.75198	2.49641	-0.112704	5.53566	-1.91374	5.91119	0.64046	-3.8794	3.60181	4.17162
14.5	-1.75568	3.36561	2.94294	13.7266	8.6766	11.6797	8.87881	5.53804	2.61634	4.28138	1.76607	5.14839	-7.80186	0.392816	2.84639	2.31428	3.91106	3.79134	6.25837	3.08888	2.82018	1.87195	2.26296	-0.0212377	0.332697	8.43625	6.90199	-5.69726	3.22396	4.79598		0.484934	-0.231139	1.06208	5.97497	9.68183	5.8372	4.38307	5.52926	2.26568	2.53202	-0.369678	2.56288	-2.31225	3.61223	2.06323	-3.89592	3.33981	4.62582
15	2.52202	4.61337	4.94363	11.7331	6.43908	11.0788	8.25458	4.49601	3.97847	3.32204	2.00927	4.66183	-11.7327	-0.509877	1.87601	1.31752	5.82222	1.12874	6.36365	4.53911	5.47966	2.40805	-0.0702353	-1.1344	-0.682692	8.36209	4.87295	-8.53457	-0.358696	5.90155		4.76263	1.01662	3.06277	3.98148	7.4443	5.23638	3.75885	4.48723	3.62782	1.57268	-0.12647	2.07633	-6.24311	2.70954	1.09285	-4.89267	5.25097	1.96322
15.5	-1.3793	4.37903	4.49478	12.9822	5.61437	11.2598	8.31243	4.87822	4.25222	5.3645	1.64229	7.43685	-8.4749	0.0557816	2.62852	2.62407	3.87067	1.58061	7.78081	3.3308	3.52457	3.00386	2.00464	-0.79587	0.39859	10.6805	7.4679	-6.2445	-3.53803	4.12132		0.861314	0.782278	2.61391	5.2306	6.61959	5.41733	3.81669	4.86945	3.90157	3.61513	-0.493457	4.85134	-2.98529	3.2752	1.84535	-3.58613	3.29942	2.41509
16	0.697809	6.25229	5.44502	12.3616	5.74458	13.12	7.90974	6.17306	5.27684	6.38935	2.22124	3.24767	-10.0473	1.48437	1.52434	4.38597	2.31476	1.89473	5.60235	3.05249	-0.582061	1.14073	-0.211316	-1.83007	-1.25079	10.4053	5.72039	-7.95902	-0.720257	4.39918		2.93842	2.65554	3.56416	4.61003	6.74981	7.27756	3.41401	6.16428	4.92619	4.63998	0.085493	0.662163	-4.55767	4.70379	0.741172	-1.82422	1.74351	2.72921
16.5	-1.30349	4.01074	5.7539	9.75182	3.51024	9.54735	9.27594	4.75652	4.39163	2.39505	2.0046	5.3933	-8.80157	0.226187	1.11531	3.133	2.3425	1.8633	5.05651	2.61207	5.51591	4.09784	-0.27908	-2.14641	-0.882528	9.07306	6.40099	-7.63943	6.35852	5.30348		0.937126	0.413988	3.87304	2.00021	4.51547	3.7049	4.78021	4.74774	4.04098	0.645686	-0.131144	2.80779	-3.31196	3.4456	0.332141	-3.0772	1.77126	2.69778
17	-1.84205	3.39817	5.57377	9.77894	6.44863	8.55287	7.50688	5.44429	7.81585	5.07122	2.19087	5.12709	-6.28591	-2.26951	1.59312	2.66084	4.54863	1.97579	6.89272	2.1409	3.89139	3.31964	2.21085	-3.16258	-0.0202579	9.02042	6.71535	-3.27514	1.69887	5.25619		0.398569	-0.198585	3.6929	2.02733	7.45386	2.71042	3.01114	5.43551	7.4652	3.32185	0.0551229	2.54159	-0.796299	0.949906	0.80996	-3.54936	3.97739	2.81027
17.5	-0.641953	3.81637	3.16563	9.58955	5.39322	10.5999	6.86314	4.67174	7.21834	4.52533	2.06369	5.17561	-11.2587	-1.76471	1.68963	2.1028	2.6514	1.77147	5.8715	2.2185	4.30773	1.93969	-0.648451	-4.14362	-1.01883	5.72323	4.16862	-3.36148	0.538191	4.78876		1.59866	0.21962	1.28476	1.83794	6.39845	4.75742	2.3674	4.66296	6.86769	2.77597	-0.0720539	2.59011	-5.76905	1.45471	0.906464	-4.10739	2.08015	2.60595
18	-1.78303	2.87992	5.96451	10.9197	5.87655	7.56851	4.66863	3.80314	5.86364	2.34226	1.44195	5.4288	-9.02991	-0.341386	0.859557	3.29528	4.10573	2.91262	5.19691	2.03895	4.20357	3.54664	1.47933	-3.39234	-0.461662	10.3188	4.16594	-7.36884	0.225678	5.05875		0.457584	-0.716835	4.08364	3.16813	6.88177	1.72606	0.172899	3.79436	5.51299	0.592893	-0.693797	2.84329	-3.5403	2.87803	0.076393	-2.91492	3.53448	3.7471
18.5	-0.263113	4.96995	6.0593	8.95322	3.39437	6.26621	6.54195	1.78894	1.4374	5.84635	1.52193	1.30344	-10.5905	0.635108	0.613277	3.85577	3.89909	1.95013	6.66852	-0.371628	1.30068	2.02499	-1.43684	-2.35659	-0.505131	11.6501	6.50041	-6.61876	2.04672	5.33713		1.9775	1.3732	4.17843	1.20161	4.39959	0.423757	2.04621	1.78016	1.08674	4.09699	-0.613814	-1.28206	-5.10094	3.85453	-0.169888	-2.35443	3.32785	2.78461
19	0.63539	7.72463	6.42899	9.46668	5.60282	7.46106	6.82567	4.15863	2.55878	1.3867	0.531988	2.68217	-9.85409	0.710151	-0.0167186	1.64373	5.2366	1.98887	5.81759	1.41097	3.76129	3.02513	-2.38442	-2.28419	0.0463848	9.92483	4.68333	-6.08875	-0.316957	3.29277		2.87601	4.12788	4.54813	1.71507	6.60804	1.6186	2.32993	4.14985	2.20813	-0.362665	-1.60376	0.096661	-4.36449	3.92957	-0.799883	-4.56647	4.66535	2.82335
19.5	-1.35164	6.05853	7.36277	11.9918	6.2049	8.62894	8.3404	5.40703	5.02139	3.77225	1.76578	2.47644	-6.92184	0.846712	-0.405456	3.20336	6.90368	1.42896	5.25137	2.56386	1.52059	3.15624	0.0884411	-2.24978	-1.47845	8.27897	2.58834	-9.50007	-1.57623	1.11175		0.888972	2.46178	5.48191	4.24019	7.21013	2.78649	3.84467	5.39825	4.67074	2.02289	-0.369968	-0.109066	-1.43224	4.06613	-1.18862	-3.00683	6.33243	2.26344
20	-2.48695	6.34838	5.18075	12.893	5.01267	9.17986	7.65065	6.32681	3.89643	2.8221	1.5805	3.16961	-8.0937	-0.891112	-2.30028	2.71427	8.74534	0.126287	6.29628	1.93726	2.87625	3.07007	-1.55549	-0.537551	-4.0502	12.1624	1.50564	-8.13248	-0.07743	4.40897		-0.246331	2.75163	3.29989	5.1414	6.0179	3.33741	3.15492	6.31804	3.54577	1.07273	-0.555245	0.584098	-2.60409	2.32831	-3.08344	-3.49592	8.1741	0.960768
20.5	-0.909247	6.16262	6.53966	8.53993	7.33301	6.04409	6.8235	5.29625	5.65501	1.19598	1.51687	3.54333	-7.24063	-0.550809	-0.0480884	3.09413	9.0569	1.31124	6.22145	4.25395	2.22819	1.5197	0.988561	-1.84066	-2.02341	5.90543	0.823368	-9.73891	-1.89086	3.85093		1.33137	2.56587	4.65879	0.788323	8.33823	0.201644	2.32777	5.28747	5.30436	-0.553385	-0.618874	0.957821	-1.75102	2.66861	-0.831253	-3.11607	8.48565	2.14572
21	-0.17896	4.09096	4.78341	10.3304	5.84254	5.73377	6.49421	4.81119	4.90987	2.70449	0.382361	3.74665	-5.75614	-0.258146	0.112022	3.63741	8.39489	3.43272	6.72707	3.09967	4.86385	1.9168	-4.44409	-2.69889	-2.86998	4.85271	4.34899	-8.08707	-2.46402	1.13376		2.06166	0.494211	2.90255	2.57881	6.84776	-0.10868	1.99848	4.80241	4.55921	0.955128	-1.75338	1.16114	-0.266529	2.96127	-0.671143	-2.57279	7.82364	4.2672
21.5	-2.74903	5.91688	6.67041	13.4211	8.4753	6.03143	7.41762	6.78404	3.55039	2.82883	1.1301	4.33	-6.74803	-1.26636	0.00417809	4.575	8.00345	0.111108	5.25394	1.67459	4.91179	0.518385	-4.84179	-4.39379	-3.61367	5.88206	3.17289	-8.00999	-1.30032	1.81288		-0.508412	2.32012	4.78955	5.66954	9.48052	0.188976	2.92188	6.77526	3.19974	1.07946	-1.00565	1.7445	-1.25842	1.95306	-0.778986	-1.6352	7.4322	0.945589
22	0.585834	4.29388	6.17066	11.3842	5.10891	8.34216	6.2699	4.67182	-0.291824	2.28482	2.0363	2.96863	-6.67181	-0.138244	1.40755	2.81165	7.87142	0.641524	6.6917	-2.37116	3.80151	1.49389	-2.53755	-3.5099	-3.66	8.05205	0.389896	-5.57577	-1.15091	-1.04796		2.82645	0.697128	4.2898	3.63262	6.11413	2.49971	1.77417	4.66304	-0.642477	0.535451	-0.099447	0.383118	-1.18221	3.08117	0.624382	-3.39854	7.30017	1.47601
22.5	0.497477	6.8517	6.17408	10.1371	4.80328	7.45013	7.57159	2.62095	1.46107	3.43188	2.23658	2.44841	-5.37256	-0.111598	0.824269	2.23742	7.44528	1.95552	7.11917	1.48104	0.273516	0.10377	-1.66814	-2.01477	-3.7624	7.8059	3.51571	-6.5184	-0.828375	-1.63622		2.73809	3.25495	4.29322	2.38551	5.80851	1.60768	3.07586	2.61218	1.11041	1.68252	0.100834	-0.137099	0.117043	3.10782	0.0411048	-3.97278	6.87403	2.79
23	2.18405	6.05088	3.40048	8.91366	6.52089	9.0939	8.14495	6.1975	1.31833	3.63146	0.659784	1.10957	-7.09123	0.0780565	-0.520273	2.53086	7.52511	1.11721	6.54072	1.85699	1.0188	2.7831	-4.13528	-2.75116	-2.02841	8.58028	2.62772	-7.34475	0.710663	0.960213		4.42467	2.45412	1.51961	1.16205	7.52612	3.25145	3.64922	6.18872	0.967681	1.88209	-1.47596	-1.47593	-1.60162	3.29747	-1.30344	-3.67933	6.95386	1.95169
23.5	1.61322	4.88969	8.37413	8.02853	5.56007	7.28297	6.43259	5.86188	2.79451	3.50899	1.49938	3.52214	-7.89312	-1.30181	0.93189	3.28255	8.14712	1.50065	6.2524	1.32206	-0.259962	0.965434	-2.66036	-3.40512	-2.93546	6.17485	0.944226	-7.38813	2.91084	2.85577		3.85383	1.29293	6.49326	0.276917	6.5653	1.44052	1.93686	5.8531	2.44386	1.75963	-0.636368	0.93663	-2.40352	1.91761	0.148726	-2.92764	7.57587	2.33513
24	1.79508	4.84544	8.25158	7.26577	4.78784	8.19837	6.55588	5.93089	6.52219	3.95586	1.9407	3.41237	-8.63746	-0.505071	1.82231	3.09797	6.73028	1.4102	5.96614	2.7211	1.45531	2.3294	-1.34937	-4.25957	-3.71766	6.5929	0.825049	-8.35731	5.85569	2.00061		4.0357	1.24869	6.37072	-0.485839	5.79307	2.35592	2.06014	5.92211	6.17153	2.2065	-0.195048	0.826861	-3.14786	2.71435	1.03915	-3.11223	6.15903	2.24468
24.5	-1.13711	4.34077	6.61872	9.07674	4.42286	5.50409	6.73861	4.55484	5.70458	4.39063	1.35394	2.75559	-4.46392	-1.95978	0.180082	2.51325	6.77576	-0.338476	5.50485	1.02789	2.24155	-0.576424	-2.3274	-4.12493	-1.83377	7.85636	1.61274	-7.10631	4.18776	1.34831		1.10351	0.744018	4.73785	1.32513	5.42809	-0.338364	2.24287	4.54606	5.35393	2.64126	-0.7818	0.170085	1.02568	1.25964	-0.603082	-3.69694	6.20451	0.496005
25	0.556952	3.8452	5.50302	10.7471	3.81304	6.61911	5.58406	4.20556	3.93568	1.69324	2.33891	1.36266	-9.50948	-1.58629	-0.777258	2.64618	7.80257	-1.92463	6.74031	0.616498	0.397507	0.985117	-1.14674	-4.25568	-1.46529	12.838	2.99905	-4.97359	6.49695	2.23253		2.79757	0.248443	3.62216	2.99548	4.81827	0.776655	1.08833	4.19678	3.58502	-0.0561211	0.203166	-1.22284	-4.01987	1.63313	-1.56042	-3.56401	7.23133	-1.09015
[truncated: 12 more columns]

## Sheet: Conscious VF+SBT
	summer 2021										sprin 2021															sprin 2021
min	S11	S12	S13	S14	S15	S16	S17	S18	S19	S20	N1	N2	N3	N10		S11	S12	S13	S14	S15	S16	S17	S18	S19	S20	N1	N2	N3	N10
																1.2365	0.485589	-0.55666	-1.97384	0.0439158	1.33966	-0.175398	-1.03267	5.57994	0.173837	2.43157	1.10428	5e-10	5e-10
0.5	0.641577	0.908559	-0.223909	-1.09694	-1.53819	1.61355	-1.09294	-3.1328	7.05786	1.70059	1.10366	1.98414	1.72138	-1.21351		-0.594926	0.422969	0.332751	0.876897	-1.5821	0.273888	-0.917547	-2.10013	1.47792	1.52676	-1.32791	0.879856	1.72138	-1.21351
1	1.20376	-1.33031	-0.3765	-0.088331	0.447905	0.251525	-0.413175	-4.0059	5.80433	-0.573093	3.77285	-0.392578	0.656676	0.643245		-0.032742	-1.8159	0.18016	1.88551	0.403989	-1.08814	-0.237777	-2.97324	0.224391	-0.74693	1.34128	-1.49686	0.656676	0.643245
1.5	0.887019	0.588408	0.648841	-1.6563	-0.713992	2.17939	0.0327674	-2.64139	5.3522	-2.12883	2.93787	2.11276	-0.288451	0.419995		-0.349484	0.102819	1.2055	0.317539	-0.757908	0.83973	0.208165	-1.60872	-0.227742	-2.30266	0.506293	1.00848	-0.288451	0.419995
2	1.60784	2.44957	-1.84977	-2.71207	-0.183032	0.427939	-0.127918	0.137267	4.34981	1.13638	2.4156	2.06622	-1.26155	-0.538316		0.371341	1.96398	-1.29311	-0.73823	-0.226948	-0.911724	0.0474795	1.16993	-1.23013	0.962541	-0.0159714	0.961934	-1.26155	-0.538316
2.5	1.14924	0.322446	1.26374	-2.54869	0.761174	1.29588	1.17369	-0.934117	7.70061	-0.281354	2.91658	3.57399	1.2479	-0.669514		-0.0872659	-0.163143	1.8204	-0.574854	0.717258	-0.04378	1.34909	0.0985489	2.12067	-0.455191	0.485009	2.46971	1.2479	-0.669514
3	1.30191	-1.41806	-2.28945	-0.978291	0.311513	1.45544	-1.78013	-0.692424	4.91714	1.96915	1.45624	-3.33584	0.302102	0.787835		0.0654092	-1.90365	-1.73279	0.995546	0.267598	0.115773	-1.60474	0.340241	-0.662797	1.79531	-0.97533	-4.44012	0.302102	0.787835
3.5	-1.13069	0.0811719	0.186352	-1.68141	-0.300617	-1.15699	-1.14835	0.735077	2.1493	-3.52005	-0.119578	-2.80943	-2.19572	-1.1759		-2.36719	-0.404417	0.743012	0.292423	-0.344533	-2.49665	-0.972951	1.76774	-3.43064	-3.69388	-2.55115	-3.91372	-2.19572	-1.1759
4	0.0408794	-1.04277	-0.454057	-0.123234	-1.18602	1.09357	-0.271351	-1.57268	2.55891	1.06347	1.60836	-3.18854	-0.613769	-0.147098		-1.19562	-1.52836	0.102603	1.8506	-1.22994	-0.246089	-0.0959537	-0.54001	-3.02103	0.889632	-0.823214	-4.29282	-0.613769	-0.147098
4.5	-0.85262	-3.50829	-0.61866	-0.245299	-1.08996	-2.32379	-0.78844	-2.63957	5.1897	-2.00767	1.16435	-0.870881	-0.146938	-0.145679		-2.08912	-3.99388	-0.0620005	1.72854	-1.13387	-3.66346	-0.613042	-1.6069	-0.390241	-2.18151	-1.26723	-1.97516	-0.146938	-0.145679
5	-0.351651	-1.03547	-0.114734	-1.95585	-0.766442	-0.793966	-0.594418	-1.13668	5.46035	-0.118999	2.45205	-1.34304	-1.70175	0.0807712		-1.58815	-1.52106	0.441926	0.0179831	-0.810357	-2.13363	-0.41902	-0.104017	-0.119588	-0.292836	0.0204788	-2.44732	-1.70175	0.0807712
5.5	-0.558894	-4.78227	-0.871	-0.328161	-0.26042	0.366837	0.607313	-1.03744	6.34425	-1.38336	1.05918	-2.72182	-1.66082	-0.917523		-1.7954	-5.26786	-0.31434	1.64568	-0.304336	-0.972826	0.78271	-0.00477493	0.764311	-1.5572	-1.37239	-3.8261	-1.66082	-0.917523
6	0.0294733	0.983599	-0.887603	-2.01742	-1.29801	-0.0610014	-0.890388	-1.07092	2.84124	-2.14419	0.321999	1.24487	1.1509	-0.347667		-1.20703	0.498009	-0.330943	-0.0435853	-1.34193	-1.40066	-0.714991	-0.0382591	-2.7387	-2.31803	-2.10958	0.14059	1.1509	-0.347667
6.5	-1.19015	-3.37988	-1.85583	-0.83616	-1.26379	-2.03088	-0.785046	-1.41152	3.44149	-0.562762	0.413333	-0.401014	-1.35341	0.679076		-2.42665	-3.86547	-1.29917	1.13768	-1.30771	-3.37054	-0.609649	-0.378852	-2.13845	-0.736599	-2.01824	-1.5053	-1.35341	0.679076
7	-1.34623	-2.68376	-1.0131	-0.361456	-2.25804	-1.45454	-1.17339	-2.48791	-1.23887	-1.74769	2.53319	-1.48786	-0.303517	2.01676		-2.58273	-3.16935	-0.456442	1.61238	-2.30195	-2.79421	-0.997988	-1.45525	-6.81881	-1.92153	0.101614	-2.59214	-0.303517	2.01676
7.5	-1.98187	-1.9131	-2.39762	1.3964	-0.846978	-2.00245	-2.21862	-2.93692	3.51481	-1.98335	1.63108	0.56618	0.819409	-2.8059		-3.21838	-2.39869	-1.84096	3.37024	-0.890894	-3.34211	-2.04322	-1.90425	-2.06512	-2.15719	-0.80049	-0.538102	0.819409	-2.8059
8	-2.03561	-2.39444	-5.55342	-1.04115	-1.25475	-0.981163	-0.851846	-2.20205	-0.142998	-1.98657	1.09647	-0.610888	0.0219465	-4.74976		-3.27211	-2.88003	-4.99676	0.932686	-1.29866	-2.32083	-0.676449	-1.16939	-5.72294	-2.16041	-1.3351	-1.71517	0.0219465	-4.74976
8.5	-0.542743	-2.4455	-1.94007	-0.62509	-0.720952	0.184383	-1.2924	-1.75603	-0.114534	-1.99604	1.0391	-2.78394	1.30667	-0.697127		-1.77925	-2.93109	-1.38341	1.34875	-0.764868	-1.15528	-1.11701	-0.72336	-5.69447	-2.16988	-1.39248	-3.88822	1.30667	-0.697127
9	-0.654998	-1.38878	-1.10238	0.810936	-2.33827	-0.588294	-1.15508	-0.840156	2.72199	-1.77863	3.52298	-2.80578	0.784077	-1.76998		-1.8915	-1.87437	-0.54572	2.78477	-2.38218	-1.92796	-0.979683	0.19251	-2.85794	-1.95247	1.09141	-3.91006	0.784077	-1.76998
9.5	-0.920712	-2.58714	-1.80538	-0.103566	0.125976	-2.02851	-0.426708	-2.60456	0.969435	0.78465	4.26288	-0.710189	2.01446	-1.90806		-2.15721	-3.07273	-1.24872	1.87027	0.0820605	-3.36818	-0.25131	-1.5719	-4.6105	0.610813	1.8313	-1.81447	2.01446	-1.90806
10	-1.34336	-2.17803	-1.7402	-2.04369	-1.30753	-3.1068	-1.75698	-0.931164	4.79283	-0.0411315	3.89789	0.211	-0.162846	0.486668		-2.57986	-2.66362	-1.18354	-0.0698537	-1.35144	-4.44646	-1.58158	0.101501	-0.787111	-0.214968	1.46632	-0.893282	-0.162846	0.486668
10.5	13.5212	8.58731	2.27215	-2.41543	0.334893	7.88499	5.0889	4.15826	17.7968	8.14399	21.7048	6.51303	15.278	8.45558		12.2847	8.10172	2.82881	-0.441594	0.290977	6.54533	5.2643	5.19092	12.2168	7.97015	19.2733	5.40875	15.278	8.45558
11	7.6045	8.70445	-1.54119	-4.36045	0.725142	3.28736	2.97737	1.02515	13.5743	6.58393	16.8127	2.43026	7.61328	5.14712		6.36799	8.21886	-0.984532	-2.38662	0.681226	1.94769	3.15277	2.05781	7.99438	6.4101	14.3811	1.32597	7.61328	5.14712
11.5	6.58145	4.14203	2.67831	-4.17305	0.303245	5.05186	5.6377	-0.677289	12.0314	3.41057	16.2818	3.2274	4.79523	4.27192		5.34495	3.65644	3.23497	-2.19922	0.259329	3.7122	5.8131	0.355377	6.45146	3.23673	13.8502	2.12311	4.79523	4.27192
12	7.00733	2.49314	-0.380325	-3.03314	-1.46945	2.05986	4.04426	-0.974073	9.68667	4.33715	13.5569	2.5982	6.02562	3.33804		5.77083	2.00755	0.176334	-1.0593	-1.51337	0.720201	4.21966	0.0585929	4.10673	4.16331	11.1253	1.49391	6.02562	3.33804
12.5	6.47953	2.4655	0.557927	-3.63868	0.759243	1.57079	3.9479	0.407279	8.63294	5.4729	12.5068	2.55667	3.05032	4.36333		5.24303	1.97991	1.11459	-1.66485	0.715328	0.231128	4.12329	1.43994	3.053	5.29906	10.0752	1.45238	3.05032	4.36333
13	5.24963	2.64492	-2.39932	-1.58211	-1.86539	3.44888	4.13809	1.56372	6.90095	4.34294	12.6129	2.93343	8.34813	4.36597		4.01312	2.15933	-1.84266	0.391723	-1.9093	2.10921	4.31349	2.59639	1.32101	4.1691	10.1814	1.82915	8.34813	4.36597
13.5	6.24854	4.06243	-2.51748	-2.7455	-0.609447	2.64003	5.2626	2.1211	7.49985	2.58281	11.5006	1.30742	0.575867	3.85626		5.01204	3.57684	-1.96082	-0.771659	-0.653363	1.30037	5.438	3.15377	1.91991	2.40897	9.06904	0.203141	0.575867	3.85626
14	4.28858	4.57318	-2.41391	-4.58612	-1.24105	1.84275	4.44017	0.257073	5.421	1.94032	11.6729	1.18647	1.425	4.01781		3.05208	4.08759	-1.85725	-2.61228	-1.28497	0.503084	4.61557	1.28974	-0.158943	1.76648	9.24133	0.0821878	1.425	4.01781
14.5	6.05978	4.37086	-3.35235	-4.11046	-0.924804	3.35885	4.75018	2.11327	7.08665	1.60832	11.6492	3.14024	3.35249	3.89185		4.82328	3.88527	-2.79569	-2.13662	-0.96872	2.01919	4.92557	3.14593	1.50671	1.43449	9.21762	2.03595	3.35249	3.89185
15	3.32314	4.5083	-2.04368	-2.80986	1.25527	1.40443	5.08889	0.45992	6.40672	3.00331	8.96992	4.32516	4.41642	3.48537		2.08663	4.02271	-1.48702	-0.836024	1.21136	0.0647658	5.26429	1.49259	0.826785	2.82948	6.53835	3.22087	4.41642	3.48537
15.5	5.36813	3.51654	-1.93095	-4.26865	0.832612	1.65745	2.72984	1.98332	6.49527	2.72172	9.52999	4.01709	1.44976	1.78181		4.13163	3.03095	-1.37429	-2.29481	0.788696	0.317791	2.90523	3.01598	0.915329	2.54788	7.09841	2.91281	1.44976	1.78181
16	3.42417	4.10093	-0.217573	-3.76065	1.96887	2.77154	1.69438	0.90422	7.26258	2.16122	12.9988	4.14701	2.41173	0.866737		2.18766	3.61534	0.339087	-1.78681	1.92495	1.43188	1.86978	1.93689	1.68264	1.98739	10.5672	3.04273	2.41173	0.866737
16.5	3.33881	2.63333	-3.56934	-4.38189	0.36442	-0.450682	2.18646	1.48878	6.88285	1.88507	11.1297	3.5726	-0.861581	2.70382		2.10231	2.14774	-3.01268	-2.40806	0.320504	-1.79034	2.36186	2.52144	1.30291	1.71123	8.69812	2.46831	-0.861581	2.70382
17	3.28235	1.0475	-3.54269	-3.94319	0.544561	-0.754017	3.41826	2.23269	7.26625	3.03036	9.22002	5.40411	-1.27607	0.0703573		2.04585	0.561911	-2.98603	-1.96936	0.500645	-2.09368	3.59365	3.26535	1.68631	2.85652	6.78845	4.29983	-1.27607	0.0703573
17.5	1.62346	1.55053	-3.90107	-1.83634	2.28326	0.251093	4.99794	2.37885	7.0753	2.67651	12.2535	3.89094	0.265571	0.946845		0.386955	1.06494	-3.34441	0.137494	2.23934	-1.08857	5.17333	3.41152	1.49536	2.50267	9.82192	2.78666	0.265571	0.946845
18	3.36625	3.30339	-4.08425	-2.44109	0.641899	1.10022	2.70917	2.11592	6.73363	1.84701	9.60341	1.37244	-0.235961	-0.62428		2.12975	2.8178	-3.52759	-0.46725	0.597983	-0.239442	2.88457	3.14859	1.15369	1.67318	7.17183	0.268159	-0.235961	-0.62428
18.5	0.614636	2.42471	-4.00855	-2.92119	-1.05487	1.21236	6.3876	2.16311	6.07476	1.82117	9.38659	2.65914	3.16806	2.20477		-0.621867	1.93912	-3.45189	-0.947353	-1.09878	-0.127303	6.563	3.19577	0.494826	1.64734	6.95502	1.55485	3.16806	2.20477
19	3.00112	3.16102	-3.68205	-2.60995	-0.728497	1.14856	1.11807	2.52378	6.87539	2.44448	8.3225	3.09352	1.55185	0.160361		1.76461	2.67543	-3.12539	-0.636113	-0.772413	-0.191107	1.29347	3.55644	1.29545	2.27064	5.89093	1.98924	1.55185	0.160361
19.5	4.64358	3.96011	-3.84357	-3.3445	-0.177522	0.253871	4.36022	2.87806	6.61526	0.488427	8.44303	-1.757	1.85074	-0.801771		3.40707	3.47452	-3.28691	-1.37066	-0.221438	-1.08579	4.53562	3.91073	1.03532	0.31459	6.01146	-2.86128	1.85074	-0.801771
20	3.27573	3.90111	-3.56453	-2.02563	-1.17912	-1.83121	1.27048	1.19969	6.05742	0.9992	7.22654	1.85413	2.11756	-2.01023		2.03922	3.41552	-3.00787	-0.0517967	-1.22303	-3.17087	1.44588	2.23236	0.477479	0.825363	4.79496	0.749848	2.11756	-2.01023
20.5	3.16985	4.27109	-2.2546	-2.92714	-1.00701	-4.91583	3.01917	1.37463	6.51061	2.27085	7.47222	0.738594	0.753203	0.747672		1.93335	3.7855	-1.69794	-0.953305	-1.05093	-6.25549	3.19457	2.4073	0.930669	2.09702	5.04064	-0.365689	0.753203	0.747672
21	1.17198	1.82373	-2.71709	-1.34309	-2.60659	-1.89234	4.45143	1.69748	6.53009	2.7355	9.83063	0.255999	-1.24687	0.236927		-0.0645252	1.33814	-2.16043	0.630748	-2.65051	-3.23201	4.62682	2.73015	0.950147	2.56167	7.39905	-0.848283	-1.24687	0.236927
21.5	0.585869	2.3531	-3.18278	-2.45776	0.0273147	-1.18673	2.94512	1.55146	7.89531	0.582009	8.95603	1.00745	-1.7732	-1.46623		-0.650634	1.86751	-2.62612	-0.483924	-0.016601	-2.52639	3.12052	2.58412	2.31537	0.408172	6.52446	-0.0968309	-1.7732	-1.46623
22	3.31374	0.961938	-0.839581	-4.08774	0.0771127	-2.74699	2.81577	1.72024	7.15881	-0.444231	8.24985	3.10372	-1.70764	-1.33647		2.07723	0.476349	-0.282921	-2.1139	0.0331969	-4.08666	2.99117	2.7529	1.57887	-0.618068	5.81828	1.99944	-1.70764	-1.33647
22.5	3.1052	0.588384	-1.94495	-2.91915	0.0145091	-5.07377	1.84977	3.99729	5.91546	-0.344814	5.9192	2.43597	-4.02826	-0.52862		1.8687	0.102795	-1.38829	-0.945314	-0.0294067	-6.41344	2.02516	5.02995	0.335521	-0.518651	3.48762	1.33169	-4.02826	-0.52862
23	0.872182	1.75884	-3.18627	-2.33846	-0.49536	2.36386	2.2887	2.03537	5.94025	1.15105	5.33571	2.06101	-2.55678	-1.55416		-0.364321	1.27325	-2.62961	-0.364627	-0.539276	1.02419	2.46409	3.06804	0.360315	0.977209	2.90414	0.956726	-2.55678	-1.55416
23.5	-0.0612912	2.01652	0.0973474	-3.4511	-0.449308	4.10708	1.6717	2.7121	5.76516	0.818392	9.51897	-1.48875	5.00214	1.35289		-1.29779	1.53093	0.654007	-1.47727	-0.493224	2.76741	1.8471	3.74476	0.185219	0.644555	7.0874	-2.59304	5.00214	1.35289
24	2.68293	3.1663	-1.47753	-1.77746	0.0826922	0.886276	2.21844	4.60591	6.31357	1.05483	7.02548	0.730459	-0.966925	0.536208		1.44643	2.68071	-0.920873	0.196376	0.0387764	-0.453386	2.39384	5.63858	0.733635	0.880992	4.59391	-0.373823	-0.966925	0.536208
24.5	4.01215	3.42627	-2.89912	-2.65332	-0.651898	-1.50306	4.95019	6.02674	6.22478	1.20873	9.43686	-1.68734	-0.89524	1.8456		2.77564	2.94068	-2.34246	-0.679479	-0.695814	-2.84272	5.12559	7.0594	0.644843	1.0349	7.00528	-2.79163	-0.89524	1.8456
25	0.883406	2.59254	-1.22494	-4.10746	-1.78894	-0.228698	4.68546	2.61962	6.73433	0.964605	8.36897	-2.97465	2.75386	1.09634		-0.353097	2.10695	-0.668282	-2.13363	-1.83286	-1.56836	4.86085	3.65228	1.15439	0.790768	5.93739	-4.07893	2.75386	1.09634

## Sheet: Means
n	16		16		10
min	SBT only		SBT+VFD		Explicit
0.5	-0.0184555	2.22747	-0.475985	1.56631	0.232831	1.16105
1	0.775486	2.64143	0.637088	1.46207	0.0128896	1.11699
1.5	0.225861	1.33086	-0.363785	1.32309	0.0395087	0.945549
2	-0.184535	1.37809	0.00108531	1.05917	-0.163016	1.04545
2.5	0.0838529	1.15854	0.833698	0.486563	0.572267	1.09999
3	-0.125179	1.31648	-0.42708	1.08541	-0.448759	1.66052
3.5	-4.84717	2.72529	-1.98005	2.51867	-1.79486	1.58234
4	-3.19751	3.0524	0.442829	3.35857	-0.854593	1.63575
4.5	-6.75696	3.69921	-1.13748	2.65847	-1.27671	1.62131
5	-5.08403	4.14254	-0.0435898	3.8914	-0.837794	0.991329
5.5	-7.23213	5.69059	-2.37888	3.67022	-1.29823	1.85194
6	-5.47578	5.08468	-1.39346	3.20662	-0.837385	1.2043
6.5	-8.00255	6.6426	-3.02513	3.71878	-1.51706	1.44641
7	-6.47508	5.88919	-2.15664	4.29597	-1.60083	2.39233
7.5	-7.2582	6.40942	-2.57983	4.82213	-1.32235	1.91246
8	-6.14297	6.34467	-2.05298	3.60694	-2.45809	2.00248
8.5	-5.30498	6.00169	-1.49991	4.16788	-1.60005	1.97883
9	-5.40109	4.00458	-1.18252	4.77398	-1.20433	1.89108
9.5	-3.76049	3.49918	-0.768781	4.40709	-0.980915	2.23469
10	-3.07724	3.32258	-0.0361052	3.93341	-1.03333	1.59024
10.5	12.32	5.83261	9.6907	5.10489	8.18437	5.89505			12.32	9.6907	8.18437		100	100	100
11	7.04336	4.84608	7.53651	3.6727	4.72638	4.75766			7.04336	7.53651	4.72638		57.1699	77.7705	57.7488
11.5	5.56481	3.31735	6.00419	2.77665	4.06144	3.84731			5.56481	6.00419	4.06144		45.1687	61.9583	49.6244
12	3.92897	3.06797	5.22973	2.74891	3.0296	3.55229			3.92897	5.22973	3.0296		31.8909	53.9665	37.0168
12.5	3.58748	3.18848	4.8002	2.28291	2.90937	3.07154			3.58748	4.8002	2.90937		29.119	49.534	35.5478
13	3.48703	1.99936	3.98841	2.39347	2.92801	3.62337			3.48703	3.98841	2.92801		28.3037	41.1571	35.7756
13.5	3.28478	1.53629	4.48168	2.93235	2.04472	3.03438			3.28478	4.48168	2.04472		26.662	46.2472	24.9832
14	2.85601	1.5659	3.59413	2.18098	1.52184	3.26326			2.85601	3.59413	1.52184		23.1818	37.0885	18.5945
14.5	2.50382	2.43181	3.21853	2.34474	2.18882	3.27647			2.50382	3.21853	2.18882		20.3232	33.2125	26.7439
15	2.14558	2.37814	2.96988	2.95625	2.19831	2.34314			2.14558	2.96988	2.19831		17.4154	30.6467	26.8598
15.5	1.18881	2.81717	3.5064	2.28963	1.7755	2.48238			1.18881	3.5064	1.7755		9.64936	36.1832	21.6937
16	1.76673	2.59574	3.49448	2.73769	2.35588	2.93243			1.76673	3.49448	2.35588		14.3403	36.0601	28.785
16.5	0.741499	3.33899	2.76082	2.2793	1.11519	3.11478			0.741499	2.76082	1.11519		6.01863	28.4894	13.6259
17	0.683703	2.67457	3.25229	2.08285	0.873729	2.86003			0.683703	3.25229	0.873729		5.54951	33.5609	10.6756
17.5	-0.156441	2.82576	2.19869	2.856	1.43457	3.12895			-0.156441	2.19869	1.43457		-1.26981	22.6887	17.5281
18	-0.244928	2.29438	2.38558	2.31612	0.893156	2.55953			-0.244928	2.38558	0.893156		-1.98804	24.6172	10.9129
18.5	0.277797	2.10251	2.26416	2.64245	0.976399	2.61793			0.277797	2.26416	0.976399		2.25484	23.3643	11.93
19	0.398695	2.41175	2.13273	2.41731	1.07279	2.24003			0.398695	2.13273	1.07279		3.23615	22.0081	13.1078
19.5	0.68079	2.00898	2.93727	2.23128	0.53882	2.75797			0.68079	2.93727	0.53882		5.52587	30.3102	6.58353
20	0.730361	2.20731	3.10527	2.68664	0.413013	2.4747			0.730361	3.10527	0.413013		5.92823	32.0438	5.04636
20.5	0.160527	2.41644	2.37594	2.9895	0.413724	2.89157			0.160527	2.37594	0.413724		1.30297	24.5177	5.05505
21	0.0982559	2.49508	2.29848	2.57728	0.242839	2.83107			0.0982559	2.29848	0.242839		0.797529	23.7184	2.9671
21.5	-0.565008	2.65289	2.48141	2.65116	0.122965	2.53418			-0.565008	2.48141	0.122965		-4.58609	25.606	1.50244
22	-0.804624	2.73672	1.73294	2.52206	0.153142	2.53947			-0.804624	1.73294	0.153142		-6.53102	17.8825	1.87115
22.5	-0.558124	3.08027	2.21333	2.00911	-0.560471	2.60265			-0.558124	2.21333	-0.560471		-4.53021	22.8397	-6.84807
23	0.0238358	2.35758	2.28257	2.31793	-0.0427445	1.6378			0.0238358	2.28257	-0.0427445		0.193472	23.5542	-0.522269
23.5	-0.0804161	2.52545	2.14797	2.69436	1.1136	2.762			-0.0804161	2.14797	1.1136		-0.652726	22.1653	13.6064
24	-0.474473	2.55799	2.39987	2.85089	0.699335	1.60351			-0.474473	2.39987	0.699335		-3.85123	24.7647	8.54476
24.5	-0.569174	2.94786	2.23297	2.05026	0.499967	2.86718			-0.569174	2.23297	0.499967		-4.6199	23.0424	6.1088
25	-0.619951	2.7458	2.30269	2.63589	0.267046	2.6485			-0.619951	2.30269	0.267046		-5.03205	23.7618	3.26287
		%% subjects who did explict expriments
		idx=[1,2,3,4,5,6,9,10,11,12,13,14];				idx=[1,2,3,4,5,6,9,10,11,12,13,14];
		idx2noVFD=[11,12,13,14,15,16,19,20,6,9,23,30];
		% subjects who showed visuomotor adaptation idx = [3,4,6,7,8,9,10,11,13,14,17,19,20,26,27,30];										%% subjects who did not show visuomotor adaptation
												idx = [1,2,5,12,16,18,22,23,24,25,28];
		VFD	SBT	EXP
Subject	1		1
Subject	2		2
Subject	3	3	3
Subject	4	4	4
Subject	5		5
Subject	6	6	6	1		S11
Subject	7	7	7
Subject	8	8	8
Subject	9	9	9	2		S12
Subject	10	10	10
Subject	11	11	11	3		S13
Subject	12		12	4		S14
Subject	13	13	13	5		S15
Subject	14	14	14	6		S16
Subject	15	x	15	x		S17
Subject	16		16	x		S18
Subject	17	17	17	9		S19
Subject	18		18	10		S20
Subject	19	19	19	11		N1
Subject	20	20	20	12		N2
Subject	21	x	21
Subject	22		22
Subject	23		23	13		N3
Subject	24		24
Subject	25		25
Subject	26	26	26
Subject	27	27	27
Subject	28		28
Subject	29	x	29
Subject	30	30	30	14	14	N10
		show viusomotor adaptatation
		16
